# Supplementary material for: Screening of Bioactive Microalgae from Freshwaters, Collected in Hue, Vietnam: Cytotoxic Constituents from Dolichospermum smithii HU04
Source: Molecules. 2026 Jan 1;31(1):165. doi: 10.3390/molecules31010165 (PMC12787843; doi:10.3390/molecules31010165)
Supplement: Supplementary file 1 [file molecules-31-00165-s001.zip]

Archive with 1 entries (1 files):
- molecules-4010057-supplementary.pdf
